# Supplementary material for: Inner nuclear protein Matrin-3 coordinates cell differentiation by stabilizing chromatin architecture
Source: Nat Commun. 2021 Oct 29;12:6241. doi: 10.1038/s41467-021-26574-4 (PMC8556400; doi:10.1038/s41467-021-26574-4)
Supplement: Supplementary file 4 — Source data [file 41467_2021_26574_MOESM4_ESM.zip › NCOMMS-21-05375B/Source Data 1.xlsx]

## Sheet: Fig1b
Uninduced		Differentiated
Pa	KO	Pa	KO
2179	1995	932	1111
1557	1783	1258	1067
1826	2928	1138	1266
2056	2569	1448	1180
2142	2000	1372	1064
2609	1604	1456	1191
2871	1908	1208	1377
2643	2912	1417	1123
1537	2330	1194	1284
2071	2618	1811	1606
1307	1991	1489	1154
1334	1989	2050	1644
2110	2403	1307	1326
2979	1820	1947	1097
2951	1782	1668	997
	1590	1307	1114
	2167	1940	930
	2472	1989	1545
	1766	2606	2016
	3118	1119	1026
	2789	1372	1039
	2112	2340	994
	1831	1551	1249
		1095	1312
		2772	1250
		1558	1533
		1709	1424
		2698	1366
		1845
		1706
		1447
		1989
		1271
		1265

## Sheet: Fig1c
Day0	Parental	0.00726984	0.00623483	0.00407598
	Matr3 KO 1	0.00421289	0.00585742	0.00654072
	Matr3 KO 2	0.00768203	0.00854721	0.00877578
	Matr3 KO 3	0.00646278	0.00615733	0.00694524
Day2	Parental	0.576448	0.765918	0.653049
	Matr3 KO 1	0.87119	0.942443	0.959774
	Matr3 KO 2	2.95112	3.10278	3.38877
	Matr3 KO 3	1.76602	2.11233	2.10492
Day4	Parental	2.89233	2.72471	3.4084
	Matr3 KO 1	8.86075	9.99679	9.95504
	Matr3 KO 2	9.47141	13.5107	11.7143
	Matr3 KO 3	18.873	19.027	22.2467
Day6	Parental	7.23549	9.34686	7.40985
	Matr3 KO 1	29.5195	28.9267	24.0995
	Matr3 KO 2	28.7474	24.9685	42.8173
	Matr3 KO 3	42.1291	38.926	35.5828

## Sheet: Fig1d
Pa	KO	KO+Matr3
0.00134936	0.0200869	0.00206367
0.00180096	0.0203796	0.00225308
0.00165786	0.0215064	0.00268726

## Sheet: Fig1g
Pa	KO
7	1
4	4
9	7
3	2
9	4
5	5
8	0
4	2
5	0
8	0
6	0
6	5
6	0
3	0
3	2
5	3
9	2
6	2
4	2
7	4
6	2
5	3
8	2
6	4
7	3
6	3
5	3
4	5
5	1
3	2
5	1
5	2
8
5
4

## Sheet: Fig5d
Pa	12.0678	8.06667	14.3125
KO	1	0.75	0.958333

## Sheet: Fig5e
	Parental	Matr3 KO
1	28.4672	42.6667
2	31.3869	28
3	23.3577	20.6667
4	14.5985	6
5	2.18978	2.66667

## Sheet: Fig5g
Pa	Mbd1 KO	Mbd1 Prox CR -/-	Mbd1 Prox CR -/-	Mbd1 Prox CR +/+
0.00992973	0	0.00098786	0.00169255	0.0102532
0.0102783	0	0.00089219	0.00175648	0.0107042
0.00910532	0	0.0007229	0.00170209	0.0108786

## Sheet: FigS1b
	Day 0	Day 2	Day 4
Parental 1	1	12	17
Parental 2	1	12	24
Parental 3	1	11	24
Matr3 KO 1	1	11	24
Matr3 KO 2	1	14	16.6
Matr3 KO 3a	1	12	18.4
Matr3 KO 3b	1	11	20
Matr3 KO 3c	1	11	24

## Sheet: FigS1d
	Day 0			Day 1			Day 2
Parental	0.586005	0.645096	0.536967	20.6237	23.4807	22.2189	34.2795	28.8638
Matr3 KO 1	0.718493	0.798105	0.771294	20.8137	17.5661	23.102	262.033	188.018
Matr3 KO 2	0.147213	0.232655	0.187853	76.4153	35.2356	36.7832	288.174	526.721
Matr3 KO 3	0.166441	0.179328	0.145872	32.7802	37.8188	36.0605	625.964	381.493

## Sheet: FigS4c
Matr3	Parental	Control	0.246558	0.316439	0.260616
		Mbd1 Prox	0.280292	0.558644	0.235696
		NC	0.697372	0.570382	0.503478
	Matr3 KO	Control	9.33e-06	1.64e-05	1.59e-05
		Mbd1 Prox	0.000287	0.000106	8.05e-05
		NC	8.42e-05	0.000138	7.21e-05
Mbd1	Parental	Control	0.008881	0.010202	0.010562
		Mbd1 Prox	0.012473	0.01256	0.016746
		NC	0.018326	0.018906	0.015788
	Matr3 KO	Control	9.36e-06	1.24e-05	1.12e-05
		Mbd1 Prox	1.9e-05	2.84e-05	2.01e-05
		NC	1.62e-05	1.68e-05	2.33e-05
dCas9	Parental	Control	5.11e-07	1.12e-08	4.45e-07
		Mbd1 Prox	0.057912	0.075102	0.072544
		NC	0.102949	0.111878	0.111105
	Matr3 KO	Control	5.56e-05	4.17e-10	5.31e-05
		Mbd1 Prox	0.055746	0.056524	0.069348
		NC	0.072544	0.084494	0.066064

[truncated: 1 more sheets: FigS4d]
